# Supplementary material for: Stereospecific Antifungal Activity of Strigolactone Analogues Against Botrytis cinerea and Sclerotinia sclerotiorum
Source: J Fungi (Basel). 2026 May 13;12(5):359. doi: 10.3390/jof12050359 (PMC13209101; doi:10.3390/jof12050359)
Supplement: Supplementary file 1 [file jof-12-00359-s001.zip]

Archive with 1 entries (1 files):
- jof-4271445-supplementary.pdf
